# Supplementary material for: Association of DNA Methylation of the NLRP3 Gene with Changes in Cortical Thickness in Major Depressive Disorder
Source: Int J Mol Sci. 2022 May 21;23(10):5768. doi: 10.3390/ijms23105768 (PMC9143533; doi:10.3390/ijms23105768)
Supplement: Supplementary file 1 [file ijms-23-05768-s001.zip]

Archive with 1 entries (1 files):
- ijms-1702882-supplementary.pdf
